# Supplementary material for: A protective role for type I interferon signaling following infection with Mycobacterium tuberculosis carrying the rifampicin drug resistance-conferring RpoB mutation H445Y
Source: PLoS Pathog. 2024 Apr 11;20(4):e1012137. doi: 10.1371/journal.ppat.1012137 (PMC11037539; doi:10.1371/journal.ppat.1012137)
Supplement: S1 Data — Each tab of the Excel file corresponds to a specific figure panel (main and supplemental) and is labeled as such. (XLSX) [file ppat.1012137.s006.xlsx]

## Sheet: FIG 1A
	Genotype
Days Post Infection	B6							Ifnar1-/-							Il1r1-/-							Ifnar1-/- Il1r1-/- (Double Knockout- DKO)
1	1.9	2.1						1.9	2.1						1.9	2.1						1.9	2.1
14	3.78	3.6	3.91	3.84	3.82			3.63	3.67	3.94	3.46	3.75			4.37	4.59	3.95	4.06				3.56	3.91	3.61	3.92
30	4.81	5.19	4.81	5	5.15			4.48	4.95	4.78	4.95	4.3	4.48	4.74	5.56	5.6	5.54	5.34	5.42			5.13	5.42	5.26	5.56	4.54	4.6	4.74
Infecting strain: wt Mtb
Output: Log10(Colony forming units)

## Sheet: FIG 1B
	Genotype
Days Post Infection	B6														Ifnar1-/-														Il1r1-/-														Ifnar1-/- Il1r1-/- (Double Knockout- DKO)
1	2.1	1.9													2.1	1.9													2.1	1.9													2.1	1.9
14	3.56	3.69	3.51	3.52	3.41	3.06	3.22	3.22	3.02	3.1					2.9	2.7	3.06	3.23	3.57										3.56	3.7	3.61	3.48	3.41	3.3	3.19	3.08	2.98	2.9	2.98	2.98			3.69	3.54	3.41	3.41	3.68	2.95	3.35
30	4.2	4.32	4.29	4.33	4.31	3.74	4.39	3.95	4.06	4.18	4.2	3.95	4.1	4.23	4.04	4.06	4.41	4.19	4.33	4.41									4.31	4.36	4.2	4.41	4.45										5.32	4.57	4.66	4.61	4.55	4.62	4.81
Infecting strain: rpoB H445Y Mtb
Output: Log10(Colony forming units)
[truncated: 5 more columns]

## Sheet: FIG 1C
Genotype:
B6	Ifnar1-/-	Il1r1-/-	Ifnar1-/- Il1r1-/- (Double Knockout- DKO)
11753.9	36645.2	0	23898.7
19845	42785	0	33069.8
0	29342.3	6681.79	24046.4
0	18634.4	0	14219.4
0	13475.1	5052.05
	22027
	26321.2
Infecting strain: rpoB H445Y Mtb
Output: Average Area of Inflammation (um^2)

## Sheet: FIG 1D
	Genotype
Cell Type (Numbers)	B6										Ifnar1-/-										Il1r1-/-										Ifnar1-/- Il1r1-/- (Double Knockout- DKO)
MHCII+ RMs	19057.4	13693.6	15915.2	18366.9	13423.9	8241.1	22232.9	9349.96	11777.3		20405.4	37841.1	30632.9	21226.9	42510.6	18137.4					11226.7	9218.93	11245.8	12792.3	7256.75	6417.92	10763.8	11643.4	11565.1		32113.5	48560.9	16481.8	30072	18992.9	23497.4	21662.7
MHCII+ mDCs	15017.9	26262.1	12260.2	12758.8	16089.3	11488.9	12835.4	14524.7	20962.5	8707.67	29583.5	50200.3	50130.4	76736.8	26357.5	52293.2	26436.5				16621.1	9163	11137.3	14571	5837.78	9400.28	14316.2	7222.94	15049.5		46157.9	70446.2	23285.8	40964.1	27006.4	25763.9	28839.7
Infecting strain: rpoB H445Y Mtb

## Sheet: FIG 3B
	Timepoint (Days post infection- dpi)
Cell type	Uninfected								7 dpi								14 dpi								28 dpi
AMs	0.057	0	0	0.086	0.26	0.11	0	0	0	0	0	0.19	0	0.095	0		0.21	0.15	0.39	0.15	0.25	0.16	0.037		0.2	0.15	0.058	0.4	0.21
mDCs	0	0.78	0	1.41	0	0	0	2.73	0	0	3.23	2.33	0	0	0		1.35	1.19	0.88	1.43	2.8	0.81	0		0.9	1.11	0	1.12	0.23
Neutrophils	0.084	0.22	0	0.13	0.036	0	0	0	0.67	0.66	2.19	1.17	1.05	0.099	0.39		1.37	0.32	0.1	0.59	0.21	0.13	0.26		0.053	0.074	0	0	0.036
Monocytes	0.67	0	0	0.32	0.31	0	0	0	2.06	1.61	2.21	5.51	1.91	4.08	3.36		1.17	1.41	0.28	0.53	0.95	1.23	2.34		0.74	0.73	1.12	0.42	0
RMs	0.79	0.1	0	0.51	0.18	0.33	0	0	1.11	1.27	0.81	1.65	1.22	1.1	0.95		0.92	0.59	0	0.39	0.19	0.3	0.73		1.92	2.21	0.73	1.23	0
Frequency of Yellow Fluorescent Protein (YFP)+ cells
Infecting strain: rpoB H445Y Mtb

## Sheet: FIG 3D
Condition
Ifnarfl/fl a-IL1R	Ifnarfl/fl Isotype	LysM-Cre+ Ifnarfl/fl a-IL1R	LysM-Cre+ Ifnarfl/fl Isotype
5.43	4.72	4.36	4.37
4.93	4.91	4.75	4.45
5.6	4.88	4.31	4.42
5.32	4.85	4.45	4.28
5.61		4.45
Infecting strain: rpoB H445Y Mtb
Output: Log10(Colony forming units)

## Sheet: FIG 3E
Condition
Ifnarfl/fl	Cd11c-Cre+ Ifnarfl/fl	LysM-Cre+ Ifnarfl/fl
4.19	3.91	5.18
4.95	3.92	5.17
4.77	3.89	5.24
5.04	4.22
4.52	4.1
4.57	3.85
4.3	4.15
4.37
Infecting strain: rpoB H445Y Mtb
Output: Log10(Colony forming units)

## Sheet: FIG 4A
Genotype
B6	Ifnar1-/-	Il1r1-/-	Ifnar1-/- Il1r1-/- (Double Knockout- DKO)
5	4.89	5.26	5.06
5.04	4.87	5.28	4.97
4.97	4.97	5.43	4.95
Infecting strain: wt Mtb
Output: Log10(Colony forming units)

## Sheet: FIG 4B
Genotype
B6	Ifnar1-/-	Il1r1-/-	Ifnar1-/- Il1r1-/- (Double Knockout- DKO)
4.73	5.1	5.1	5.34
4.92	5.17	5.13	5.33
5.03	5.09	5.08	5.32
Infecting strain: rpoB H445Y Mtb
Output: Log10(Colony forming units)

## Sheet: FIG 4C
	Genotype
Infecting Strain	B6			Ifnar1-/-			Il1r1-/-			Ifnar1-/- Il1r1-/- (Double Knockout- DKO)
Uninfected	1.74627			2.9403			0.589552			1.11194
wt Mtb	13.0522	5.70149	4.02239	4.24627	1.48507	1.22388	3.76119	2.45522	4.58209	1.44776	0.850746	1.52239
rpoB H445Y Mtb	71.4851	54.806	47.3433	31.1866	26.8209	31.7463	50.4776	37.4925	20.6269	7.74342	11.296	19.2566
Output: Concentration of Nitrite (uM)

[truncated: 15 more sheets: FIG 4D, FIG 4E, SUPP FIG 1A, SUPP FIG 1B, SUPP FIG 1C, SUPP FIG 1D, SUPP FIG 2A, SUPP FIG 2B, SUPP FIG 2C, SUPP FIG 2D, SUPP FIG 2E, SUPP FIG 4A, SUPP FIG 4B, SUPP FIG 5A, SUPP FIG 5B]
